# Supplementary material for: Flaxseed oil ameliorates alcoholic liver disease via anti-inflammation and modulating gut microbiota in mice
Source: Lipids Health Dis. 2017 Feb 22;16:44. doi: 10.1186/s12944-017-0431-8 (PMC5322643; doi:10.1186/s12944-017-0431-8)
Supplement: Additional file 6: — Datasets for Figures S1-S6. (ZIP 258 kb) [file 12944_2017_431_MOESM6_ESM.zip]

Archive with 2 entries (2 files):
- Datasets for Fig. 1-3.docx
- Datasets for Fig. 4-6 and supplementary figure 4-5.xlsx
