# Supplementary material for: Flaxseed oil ameliorates alcoholic liver disease via anti-inflammation and modulating gut microbiota in mice
Source: Lipids Health Dis. 2017 Feb 22;16:44. doi: 10.1186/s12944-017-0431-8 (PMC5322643; doi:10.1186/s12944-017-0431-8)
Supplement: Additional file 6: — Datasets for Figures S1-S6. (ZIP 258 kb) [file 12944_2017_431_MOESM6_ESM.zip › Datasets for Fig. 4-6 and supplementary figure 4-5.xlsx]

## Sheet: Fig 4 pcoa
Taxon	1_1	1_2	1_3	1_4	1_5	2_1	2_2	2_3	2_4	2_5	3_1	3_2	3_3	3_4	3_5	4_1	4_2	4_3	4_4	4_5
Actinobacteria	0.020457	0.034095	0.009761	0.004386	0.016528	0.00111	0.000398	0.013269	0.000312	0.003322	0.003193	0.003695	0.004783	0.014156	0.008786	0.000857	0.003553	0.000225	0.000329	0.001333
Bacteroidetes	0.647456	0.48123	0.586023	0.591518	0.699417	0.648822	0.599757	0.59311	0.512219	0.563211	0.64546	0.642772	0.67175	0.553706	0.534641	0.638706	0.578456	0.539068	0.682093	0.609768
Deferribacteres	0.000149	0.00065	0.001547	0.000403	0.001306	0.008174	0.004845	0.003251	4.6e-05	0.002167	0.000176	0.000141	0.000261	0.000113	0.001294	6.9e-05	0.000176	0.003003	0.002823	0.001529
Firmicutes	0.137447	0.345032	0.084119	0.133014	0.123646	0.270983	0.286649	0.229099	0.272992	0.246576	0.127889	0.091581	0.196019	0.309004	0.150068	0.23724	0.356	0.177932	0.26639	0.254362
Proteobacteria	0.134569	0.097102	0.118487	0.122593	0.149191	0.063425	0.103015	0.149577	0.213371	0.05545	0.146091	0.145008	0.116668	0.107182	0.106979	0.089154	0.055779	0.085339	0.047924	0.093993
Verrucomicrobia	0.059922	0.041891	0.200063	0.148086	0.009912	0.007486	0.005336	0.011694	0.00106	0.129274	0.077191	0.116803	0.010519	0.015839	0.198232	0.033974	0.006036	0.194433	0.000441	0.039015

## Sheet: Fig 5A phylum percents
Taxon	1_1	1_2	1_3	1_4	1_5	2_1	2_2	2_3	2_4	2_5	3_1	3_2	3_3	3_4	3_5	4_1	4_2	4_3	4_4	4_5
Actinobacteria	20457	34095	9761	4386	16528	1110	398	13269	312	3322	3193	3695	4783	14156	8786	857	3553	225	329	1333
Bacteroidetes	647456	481230	586023	591518	699417	648822	599757	593110	512219	563211	645460	642772	671750	553706	534641	638706	578456	539068	682093	609768
Deferribacteres	149	650	1547	403	1306	8174	4845	3251	46	2167	176	141	261	113	1294	69	176	3003	2823	1529
Firmicutes	137447	345032	84119	133014	123646	270983	286649	229099	272992	246576	127889	91581	196019	309004	150068	237240	356000	177932	266390	254362
Proteobacteria	134569	97102	118487	122593	149191	63425	103015	149577	213371	55450	146091	145008	116668	107182	106979	89154	55779	85339	47924	93993
Verrucomicrobia	59922	41891	200063	148086	9912	7486	5336	11694	1060	129274	77191	116803	10519	15839	198232	33974	6036	194433	441	39015

## Sheet: Fig 5B genus percents
Taxon	1_1	1_2	1_3	1_4	1_5	2_1	2_2	2_3	2_4	2_5	3_1	3_2	3_3	3_4	3_5	4_1	4_2	4_3	4_4	4_5
Acetanaerobacterium	0.000113	0.000464	0	0	9.5e-05	8e-05	0	0.000589	0	0.000356	4.6e-05	0	3.7e-05	7.4e-05	0.000206	0	7.4e-05	0	0	0
Acetatifactor	0.00041	0.00235	0.000543	0.000695	0.00038	0.030758	0.007738	0.016347	0.000443	0.005255	0.000589	0.000474	0.000424	7.7e-05	0.002996	0.00092	0.011437	0.005705	0.009999	0.006331
Acinetobacter	0.001921	0.002341	0.000886	0.000998	0.00051	0.005366	0.001963	4.9e-05	0.000815	0.000114	0.000922	0.001682	0.000264	0.000524	0.000813	0.00018	0.00041	7.5e-05	0	8.4e-05
Akkermansia	0.059922	0.041891	0.200063	0.148086	0.009912	0.007486	0.005336	0.011694	0.00106	0.129274	0.077191	0.116803	0.010519	0.015839	0.198232	0.033974	0.006036	0.194433	0.000441	0.039015
Alcaligenes	0	0	0	4.3e-05	0.00039	0	0	0	0	0	0	0	0	0	0	0	0	3.6e-05	0	0.000106
Alistipes	0.008976	0.007775	0.017131	0.011029	0.00737	0.02959	0.018891	0.034645	0.020629	0.021659	0.008723	0.007397	0.00557	0.004929	0.009828	0.009177	0.020314	0.031347	0.016392	0.01164
Alloprevotella	0.091306	0.020173	0.072972	0.058709	0.111131	0.078846	0.00121	0.102856	0.000167	0.074749	0.054325	0.06225	0.068123	0.028582	0.036066	0.04051	0.051912	0.054498	0.03293	0.060067
Alphaproteobacteria_unclassified	0.002409	0.00117	0.000916	0.003171	0.001897	0.011862	0.015285	0.000312	0.054354	0.00193	0.00224	0.002707	0.000958	0.001788	0.001626	0.028674	0.000857	0.004008	0.01602	0.010688
Anaerofilum	0	0	4.4e-05	8.7e-05	0	0	0	0	0.013214	0.000218	0	0	0	0	0	0	0	0	0.002197	0.031612
Anaerotruncus	0.000995	0.003317	0.00087	0.002015	0.001985	0.007993	0.007561	0.000477	0.002144	0.002386	0.001613	0.001801	0.000933	0.001003	0.001517	0.00656	0.003122	0.006015	0.007334	0.006304
Asinibacterium	0	0.000617	0	3.8e-05	0	0	0	0	0	0	0	0	7.4e-05	0.00151	0	0	0	4.1e-05	3.5e-05	0
Bacteroidales_unclassified	0	0	0	8.1e-05	0	0.004187	0.005112	0.007754	0.000289	0.006894	0.000372	0.000393	7.3e-05	0.000271	0.00217	0.02053	0.011071	0.019972	0.032119	0.003364
Bacteroides	0.046007	0.035345	0.036603	0.050493	0.053595	0.074802	0.087923	0.034186	0.153392	0.071765	0.093647	0.095397	0.045585	0.052635	0.068893	0.092683	0.063831	0.143362	0.16678	0.125928
Barnesiella	0.014336	0.010569	0.010981	0.01044	0.012285	0.001459	0.000348	0.00404	0.000244	0.001287	0.007081	0.008805	0.008115	0.006029	0.011235	0.005712	0.006521	0.001892	0.001614	0.00335
Bifidobacterium	0.003869	0.006272	0.002826	7.3e-05	0.004858	0	2.8e-05	0.000426	0.000111	3.9e-05	0.000133	0	7e-05	0.000206	0.000578	0.000107	0.000158	0	7.4e-05	0.000109
Blautia	0	3.8e-05	0	4e-05	6.2e-05	3e-05	0	0	0.015969	0	8.7e-05	0.000199	0	0	0	0.000126	0	0	0.001094	0
Brevundimonas	0	0	0	0	0.000396	0	0	0	4.6e-05	0	0	0	0	0	3.7e-05	0	0	0	0	0
Butyricicoccus	3.7e-05	6.9e-05	0	0.000186	3.3e-05	0.000155	2.4e-05	0	0	0	0	3.6e-05	3.7e-05	0	0.000162	0	3.7e-05	0	0.000775	0
Butyricimonas	0.00362	0.001757	0.005434	0.004324	0.00469	0.011134	0.008953	0.008377	0.018674	0.005221	0.005775	0.005294	0.00354	0.001782	0.002895	0.009063	0.004307	0.007497	0.013277	0.007648
Chitinophagaceae_unclassified	0	0.000138	0	0	0	0	0	0	0	0	0	0	0	0.00026	0	0	0	0	0	0
Christensenella	0.000114	0.000137	0	8.3e-05	0.000113	0.000195	0.0003	0	0.000151	7.6e-05	0.000205	7.6e-05	0	0.000347	7.6e-05	0.000384	0.000305	0.000728	0.000195	0.000101
Clostridia_unclassified	0.000953	0.002436	0.001034	0.002387	0.001219	0.003315	0.00346	0.002724	0.002857	0.002111	0.002003	0.001057	0.001031	0.001245	0.001258	0.003298	0.002454	0.002392	0.002967	0.001441
Clostridiaceae_unclassified	0.004605	0.011335	0.001818	0.002071	0.002093	0.000579	0	0.005343	0.000957	0.000529	0.001867	0.002319	0.002375	0.014462	0.000255	0.000123	0.001254	4.1e-05	0.000261	0.000538
Clostridiales_unclassified	0.005846	0.01377	0.002436	0.004141	0.002503	0.014659	0.057065	0.008417	0.012495	0.010494	0.003684	0.002977	0.002411	0.006958	0.005238	0.016299	0.011807	0.012262	0.043969	0.014826
Clostridium_IV	0.001028	0.003961	3.4e-05	0.000487	0.000287	0.001578	0.000498	0.000669	0.000354	0.000558	0.001026	0.000529	0.000249	0.003675	0.001302	0.000601	0.002621	0.000108	0.00024	0.000244
Clostridium_XVIII	0.002659	0.001405	0.000402	0.000354	0.002091	0	0	0	0.000402	0	0.001071	0.000735	0.001861	0.006924	0.002464	0	0	0.001145	0.000643	0.000754
Clostridium_XlVa	0.000583	0.002507	0.000747	0.001715	0.003429	0.001003	0.000554	0.00314	0.001006	0.001721	0.003073	0.002733	0.001532	0.00402	0.004527	0.002971	0.002506	0.000768	0.000185	0.002815
Clostridium_XlVb	0.006533	0.011042	0.008502	0.012838	0.006689	0.008616	0.005405	0.006664	0.008687	0.00516	0.00821	0.007412	0.006455	0.007731	0.007145	0.005213	0.004964	0.008539	0.00584	0.005473
Coprobacillus	0.003843	0.006813	0.001033	0.001218	0.000681	0.001895	0.006683	0	0.004317	0.001485	0.000836	0.000553	0.002017	0.004384	0.002184	0.002814	0.001146	0.001923	0.009438	0.00034
Coprococcus	4.1e-05	3.8e-05	0	0	4.6e-05	0.000125	0	3.6e-05	4.1e-05	3.5e-05	3.9e-05	0	0	0.000119	0	3.9e-05	0.000103	0.000148	0	6.1e-05
Coriobacteriaceae_unclassified	0.00052	0.001166	0.000132	0.000778	0.000319	0.000119	3.3e-05	0.000205	7.6e-05	0.000199	0.000419	0.000404	0.000438	0.000969	0.000883	7.5e-05	0.000733	3.8e-05	0.000227	0
Corynebacterium	7.7e-05	0.000206	6.7e-05	0	0.000122	0	0	0	0	0	0	0	4.2e-05	7.1e-05	0	0	0	0	0	0
Deltaproteobacteria_unclassified	0.000659	0.000674	0	0.000871	0.000775	0	3.5e-05	0	0	0	0.000767	0.001311	0.000365	0.000655	0.000512	0	0	0	0	0
Desulfovibrionaceae_unclassified	0.000767	0.00335	0.000579	0.001784	0.00049	0.000281	0.000394	0	0	3.8e-05	9.6e-05	0.000109	0.00041	3.7e-05	0.000122	0.001036	3.1e-05	0.000265	0.004578	0.000556
Desulfovibrionales_unclassified	0.009943	0.011882	0.015747	0.016698	0.029983	0.008318	0.004823	0.016675	0.005956	0.005404	0.019551	0.018376	0.017871	0.01559	0.010289	0.007325	0.013866	0.007682	0.004436	0.00531
Dialister	8e-05	0	0.000152	7.9e-05	0.000122	3.7e-05	4.9e-05	3.6e-05	4.3e-05	0	0	8.3e-05	0	0	4.5e-05	0	0	3.9e-05	0.000228	3.5e-05
Dorea	0.004119	0.008664	0.000295	0.002658	0.002451	0.008062	0.00649	0.007264	0.00939	0.004706	0.004788	0.00535	0.002776	0.008283	0.002957	0.004161	0.007574	0.005115	0.000399	0.00127
Enterobacteriaceae_unclassified	3.9e-05	0	0	0.001528	0.000178	4.4e-05	0.000498	0	0.002136	0	0.000135	4.1e-05	0.000301	0.001608	4.2e-05	3.9e-05	3.2e-05	0.000844	0.000723	0
Enterococcus	3.6e-05	0	0	3.3e-05	0	8.5e-05	7.2e-05	0	0.001172	0	0	0	0	3.5e-05	0	0.000601	0.00027	0.000345	0.000224	0
Enterorhabdus	8.5e-05	6.3e-05	0	6.7e-05	0	0	0.000222	0	0	0.000139	0	3.6e-05	8.2e-05	0	0.000261	0	0.000167	0	0	0
Erysipelotrichaceae_incertae_sedis	0	0	0	0	0	0	0	0	0.009713	0	0	0	0	6.8e-05	4.6e-05	0.001293	3.7e-05	0	0.005629	0.000474
Erysipelotrichaceae_unclassified	0.008301	0.013223	0.003738	0.00268	0.006952	0.00368	0.002106	0.02676	0.003699	0.01265	0.007575	0.00555	0.007529	0.035506	0.01062	0.005058	0.019243	0.002577	0.000342	0.007029
Escherichia/Shigella	0.002279	0.000664	0.005467	0.001819	0.004934	0.000625	0.040403	0.000162	0.099613	0.000459	0.001666	0.001474	0.004757	0.001577	0.001608	0.022558	0.001166	0.049986	0.009256	0.004126
Eubacterium	7.7e-05	0.000231	0	0.000156	7.4e-05	0.001003	0	0.000762	4.7e-05	0.001987	0.000339	0	0.000405	0.000755	0.000759	0.0003	0.002735	0.000713	0.001422	0.000485
Faecalibacterium	0	0.000139	2.4e-05	4.3e-05	6.7e-05	4.7e-05	0	4.1e-05	0.000164	0.000142	4.5e-05	0.000132	4.3e-05	0.000224	5.1e-05	7.9e-05	3.7e-05	4e-05	0	0.000143
Firmicutes_unclassified	0.000155	0.000112	2.9e-05	7.7e-05	0.000102	8.3e-05	0	3.9e-05	4.1e-05	0.000218	0.000178	0.000158	0.000235	0.000154	0.000204	7.4e-05	0.000249	0.000309	0	6.7e-05
Flavobacteriales_unclassified	4e-05	3.9e-05	0.000147	0	0	0.000708	0.001396	0.000202	0.002283	0.000351	0.000162	0.000225	0	0	3.4e-05	0.000324	0.000388	0.000474	0.000255	0
Flavonifractor	0.00027	0.001181	0.001316	0.000598	0.001195	0.002449	0.000725	0.00245	0.00313	0.000568	0.00037	3.7e-05	0.00065	0.000543	0.00075	0.001023	0.001343	0.001072	0.001044	0.001396
Holdemanella	0.004309	0.005978	0.001169	0.001058	0.002825	0.001375	4e-05	0.010308	0.000139	0.003591	0.003065	0.00205	0.001588	0.005998	0.004105	0.000317	0.00287	0	6.9e-05	0.001852
Holdemania	0.000591	0.001112	0.000664	0.000202	0.000274	0.000157	0.001226	0.000389	0	0.001097	0.000204	0.000318	0.000253	0.00136	0.000497	0.000463	0.0005	4.1e-05	0.00113	0.000871
Hydrogenoanaerobacterium	0	7.4e-05	0	3.6e-05	3.2e-05	7.8e-05	7e-05	7.6e-05	0.000242	0	3.5e-05	0	0	0	0	0	3.2e-05	0.00012	0	3e-05
Intestinimonas	0.000111	0.000902	7.4e-05	0.000427	4.2e-05	0.000915	7.9e-05	0.000298	0.000439	0.00015	0.00032	0.000217	7.2e-05	0.000365	0.000187	0.00026	0.000768	0.000872	0.000508	0.000328
Lachnospiracea_incertae_sedis	0	0	0	0.000117	0	0.00055	0.002848	0.00013	0.004474	0.001408	9.4e-05	3.4e-05	4.6e-05	0	4.5e-05	0.005138	3.3e-05	0.004097	0.004611	0.000703
Lachnospiraceae_unclassified	0.030057	0.060279	0.018741	0.033734	0.023725	0.071988	0.070383	0.043432	0.042317	0.039549	0.021956	0.016057	0.028317	0.032935	0.029833	0.037052	0.035813	0.023457	0.042842	0.057282
Lactobacillus	0.021429	0.023829	0.015451	0.002457	0.009045	0.000618	0.000717	0.004889	0.001525	0.004432	0.000944	0.000875	0.000498	0.002508	0.006653	0.002007	0.002336	0.001567	0.000547	0.001134
Lactococcus	0.000255	0.000658	0.0001	0.000174	0.000112	0.000481	0.000293	0.00019	0.000561	0.000505	0.000139	0.000106	8.8e-05	0.000973	0.000128	0.0021	0.000306	0.000863	0.000216	0.000264
Leuconostoc	7.2e-05	2.8e-05	0	3.6e-05	3.2e-05	7.4e-05	3.6e-05	0	8.1e-05	6.9e-05	0	8.3e-05	0	0	0	0.000191	0.000111	8.1e-05	7.4e-05	7.5e-05
Megasphaera	0	0	0.000175	7.6e-05	9.3e-05	5e-05	0.000117	7.2e-05	0.000202	2.7e-05	0.000139	0.000117	0	7.3e-05	8.1e-05	3.2e-05	7e-05	0	0.000251	3.5e-05
Morococcus	0	0	0	0.000123	0	0	0	0	0	0	0	0	0	0	3.8e-05	0	0	0	0	0
Mucispirillum	0.000149	0.00065	0.001547	0.000403	0.001306	0.008174	0.004845	0.003251	4.6e-05	0.002167	0.000176	0.000141	0.000261	0.000113	0.001294	6.9e-05	0.000176	0.003003	0.002823	0.001529
Olsenella	0.011196	0.016714	0.005176	0.001978	0.009531	0.00077	0.000115	0.004994	8.8e-05	0.000949	0.002456	0.002988	0.002982	0.009473	0.005576	0.000573	0.001724	0.000107	0	0.000896
Oscillibacter	0.003125	0.015189	0.001642	0.005151	0.003299	0.013669	0.006629	0.009958	0.013134	0.004064	0.002693	0.002167	0.003977	0.00559	0.003531	0.008797	0.010132	0.008468	0.008402	0.00586
Paenalcaligenes	0.000305	3.8e-05	0.000101	3.6e-05	0.001102	0	0	0	0	0.000576	0	0	7.3e-05	0	0.000169	0	0.000107	0	0	0.000345
Paenochrobactrum	3.7e-05	3.3e-05	3.5e-05	0	0.000763	0	3.4e-05	0	4e-05	0.000302	0	0	0	0	0.00012	0	0	0	0	4.4e-05
Parabacteroides	0.141641	0.14107	0.188291	0.163505	0.187877	0.303032	0.299323	0.123297	0.185984	0.226618	0.228957	0.141005	0.225537	0.19592	0.168902	0.332191	0.242549	0.171459	0.251174	0.248281
Parasutterella	0.114881	0.073912	0.094173	0.094127	0.10584	0.020695	0.008967	0.132306	0.016273	0.04632	0.119868	0.119093	0.090592	0.083951	0.091096	0.025381	0.038221	0.021756	0.012911	0.072702
Parvibacter	0.00471	0.009674	0.00156	0.00063	0.001698	0.000221	0	0.007644	3.7e-05	0.001996	0.000185	0.000267	0.001169	0.003437	0.001488	0.000102	0.000771	8e-05	2.8e-05	0.000328
Peptococcaceae_unclassified	0.000282	0.004857	0	0.001508	0.001781	0.004906	0.003853	0.000719	0.012245	0.006452	0.004867	0.002722	0.004379	0.012587	0.00362	0.004894	0.005518	0.016652	0.009456	0.006688
Peptostreptococcaceae_unclassified	0	3e-05	0	0	0	0.000779	0	0.001115	0.001992	0.003207	0	0	0	0	0	0.000743	0.003342	3.8e-05	0.000138	0.014425
Phenylobacterium	0	0.00036	0	0	0	0	0	0	0	0	0	0	3.3e-05	0.000293	9.1e-05	3.6e-05	0	0	0	0
Porphyromonadaceae_unclassified	0.340897	0.263326	0.253849	0.292443	0.321834	0.144409	0.176396	0.276798	0.129561	0.153789	0.245772	0.321229	0.314929	0.261579	0.234221	0.127971	0.176702	0.108039	0.166567	0.148874
Prevotella	0.000633	0.000421	0.000615	0.000456	0.000635	0.000655	0.000205	0.000955	0.000996	0.000878	0.000646	0.000777	0.000204	0.000209	0.000397	0.000545	0.000861	0.000487	0.00095	0.000616
Providencia	3.5e-05	0	0	0.000203	0.000426	0	0.000321	0	0	0	0	0	0	0	0	0	0	0	0	0
Pseudoflavonifractor	0.000485	0.002288	9.9e-05	0.001844	0.001279	0.00449	0.004032	0.00144	0.001169	0.001419	0.001393	0.000531	0.000614	0.00147	0.002046	0.00451	0.002109	0.00294	0.003058	0.003031
Psychrobacter	0.000297	0.001315	0.000135	0.00049	0.001358	0	0	0	0	0.000219	8.7e-05	7.9e-05	0.000119	0.000506	0.000416	0	0.000143	4.8e-05	0	3.2e-05
Rhodospirillaceae_unclassified	0.000997	0.001363	0.000448	0.000702	0.000149	0.016234	0.030292	7.3e-05	0.034138	8.8e-05	0.000759	0.000136	0.000925	0.000653	0	0.003925	0.000946	0.000639	0	0
Roseburia	0.00138	0.004543	0.00078	0.002712	0.001557	0.00013	0	0	8.8e-05	9.9e-05	0.000559	0.000365	0.000885	0.001188	0.000943	0.000111	0.000683	0	6.3e-05	0.000216
Rothia	0	0	0	0.00086	0	0	0	0	0	0	0	0	0	0	0	0	0	0	0	0
Ruminococcaceae_unclassified	0.034313	0.141286	0.022096	0.046513	0.046709	0.083815	0.097195	0.074202	0.103522	0.129666	0.053791	0.033484	0.124131	0.14672	0.053391	0.117312	0.217716	0.068485	0.100362	0.079602
Ruminococcus	0	0	0	0	0	0	0	0	0	0	0	0	0	0	0	0.000527	0	0	0	0
Sporobacter	0	4.3e-05	0	0	0	0	0	0	0	0	0	0	0	3.5e-05	8.8e-05	3e-05	0	4e-05	3.7e-05	0
Streptococcus	0.00024	0.000704	0.000111	0.002328	0.000172	0.000481	0.000401	0.000123	0.000426	0.000186	4.6e-05	0.000244	0.000171	0.000615	0.000158	0.000819	0.000343	0.000227	0.000201	0.000227

## Sheet: Fig 6 heatmap
OTU ID	1_1	1_2	1_3	1_4	1_5	2_1	2_2	2_3	2_4	2_5	3_1	3_2	3_3	3_4	3_5	4_1	4_2	4_3	4_4	4_5
OTU5 (Porphyromonadaceae_unclassified)	112467	76093	70599	81580	65134	15960	56911	86380	54356	39571	52425	68900	105127	84445	46599	24679	38095	10685	34120	25085
OTU9 (Bacteroides)	20958	17723	4888	12707	24676	36225	65125	3421	111479	32540	55859	59677	20621	24910	33409	78591	27501	64841	140415	90078
OTU17 (Parasutterella)	15454	9614	13589	60544	29239	0	121	0	0	387	38270	45946	18824	15757	9273	1275	766	42	940	67
OTU20 (Porphyromonadaceae_unclassified)	16203	8273	9666	10237	14300	3067	3107	4566	476	2545	9161	10484	13238	6490	8758	3309	5221	3792	6438	2806
OTU22 (Bacteroidales_unclassified)	0	0	0	81	0	4187	5112	7754	289	6894	372	393	73	271	2170	20530	11071	19972	32119	3364
OTU23 (Porphyromonadaceae_unclassified)	36683	24589	52317	23271	25745	1878	2482	13478	429	7060	8342	8527	14228	7463	4951	1405	1611	504	68	10594
OTU26 (Clostridium_XlVb)	5729	8325	6699	8485	4985	6300	2889	5667	7461	3429	7136	5391	5246	7568	5575	3144	3703	4920	2386	4405
OTU27 (Porphyromonadaceae_unclassified)	7825	7693	20895	5912	20546	842	349	7000	671	2514	9065	12605	22196	14962	10480	298	1554	47	278	6460
OTU28 (Alistipes)	6127	5730	3274	8603	3379	20343	17643	23673	18433	16400	5604	5056	4254	2557	4627	7593	16684	20664	14762	6122
OTU32 (Olsenella)	11196	16714	5176	1978	9531	770	115	4994	88	949	2456	2988	2982	9473	5576	573	1724	107	0	896
OTU34 (Oscillibacter)	1634	7593	818	2199	1012	8137	3511	7289	10388	2770	1509	986	1482	2437	1396	2681	7236	4856	3824	2921
OTU37 (Porphyromonadaceae_unclassified)	5168	4981	8626	2935	3109	2853	7962	7042	3562	4287	1958	1965	2710	1882	3932	3992	3363	4220	3220	4687
OTU41 (Anaerotruncus)	960	2907	637	1809	1717	7283	6954	399	2024	2165	1528	1651	785	866	1437	6252	2975	5932	7015	6016
OTU42 (Clostridiales_unclassified)	0	0	0	41	38	2508	47227	0	0	1504	0	0	0	0	0	6252	3037	80	33064	35
OTU43 (Porphyromonadaceae_unclassified)	1774	1892	316	1486	577	4848	3987	3357	5170	3539	1542	1098	1194	2362	904	3246	2416	2300	4183	713
OTU45 (Clostridiaceae_unclassified)	4605	11335	1818	2071	2093	579	0	5343	130	210	1867	2319	2375	14396	255	123	1254	41	261	0
OTU46 (Porphyromonadaceae_unclassified)	11627	8528	6977	6203	4573	590	1420	3226	0	2523	2581	1780	4020	1994	4893	858	4369	196	163	6117
OTU48 (Lactobacillus)	13009	9631	8857	453	3739	161	0	2108	93	3205	0	40	0	118	2435	314	715	0	0	335
OTU55 (Porphyromonadaceae_unclassified)	9296	3578	23470	1529	38503	0	72	964	0	206	0	36	0	0	0	0	0	0	0	0
OTU62 (Lachnospiraceae_unclassified)	2166	4313	2455	4287	2454	1292	1887	2106	1510	2245	2294	1791	2453	3066	2043	4780	2869	2307	3522	2646
OTU70 (Lachnospiracea_incertae_sedis)	0	0	0	38	0	509	2848	97	4474	1408	0	0	0	0	0	5138	33	4097	4611	703
OTU71 (Barnesiella)	7885	4647	5021	5439	7691	383	47	2476	42	344	3940	5890	3654	2946	7079	196	618	914	1085	2100
OTU79 (Barnesiella)	3927	2651	3646	2523	2651	85	301	542	202	413	1385	584	2032	1044	2665	398	151	700	529	312
OTU80 (Butyricimonas)	1172	645	1838	1630	1476	8997	7037	6354	16005	3178	2732	2106	1728	348	1115	5243	2148	6159	7621	5581
OTU83 (Porphyromonadaceae_unclassified)	432	1559	624	861	1060	4074	3683	1942	3370	2485	2070	1316	472	1801	4351	3503	3889	2209	3982	1851
OTU85 (Acinetobacter)	1490	1950	783	669	146	5083	1850	0	815	79	412	853	152	217	455	37	0	42	0	84
OTU86 (Barnesiella)	2316	2942	1628	1863	1554	827	0	707	0	425	1325	1973	1685	1487	1306	156	1993	278	0	571
OTU87 (Alistipes)	672	363	244	346	297	1995	995	1047	352	729	268	233	544	501	412	1011	890	742	1140	1071
OTU92 (Ruminococcaceae_unclassified)	0	0	0	903	38	10482	2245	400	0	2685	0	0	0	0	0	0	40	0	0	82
OTU93 (Peptostreptococcaceae_unclassified)	0	30	0	0	0	779	0	1115	1992	3207	0	0	0	0	0	743	3342	38	138	14425
OTU95 (Desulfovibrionaceae_unclassified)	767	3350	579	1784	490	281	394	0	0	38	96	109	410	37	122	1036	31	265	4578	556
OTU97 (Lachnospiraceae_unclassified)	1439	4907	1237	3341	1882	1738	280	36	0	391	340	202	569	440	1833	71	190	1554	1883	296
OTU104 (Roseburia)	1380	4543	780	2712	1557	130	0	0	88	99	559	365	885	1188	943	111	683	0	63	216
OTU111 (Lachnospiraceae_unclassified)	242	930	281	515	612	2719	2073	1850	2581	1786	552	503	622	479	874	4425	995	3379	2245	3506
OTU112 (Alphaproteobacteria_unclassified)	922	401	486	726	762	0	126	0	0	238	218	121	81	76	924	209	114	1953	0	832
OTU114 (Deltaproteobacteria_unclassified)	659	674	0	871	775	0	35	0	0	0	767	1311	365	655	512	0	0	0	0	0
OTU118 (Flavobacteriales_unclassified)	40	39	147	0	0	708	1396	202	2283	351	162	225	0	0	34	324	388	474	255	0
OTU122 (Psychrobacter)	297	1315	135	490	802	0	0	0	0	109	87	79	119	468	286	0	143	48	0	0
OTU132 (Coriobacteriaceae_unclassified)	191	787	34	749	136	39	0	38	0	123	355	329	249	519	808	0	139	0	0	0
OTU135 (Flavonifractor)	0	155	0	155	67	1281	203	789	862	419	0	0	0	0	0	630	773	182	613	796
OTU136 (Lachnospiraceae_unclassified)	0	438	35	153	0	507	688	397	759	187	130	37	117	146	87	820	213	905	1119	339
OTU145 (Firmicutes_unclassified)	155	112	29	77	102	83	0	39	41	218	178	158	235	154	204	74	249	309	0	67
OTU170 (Lachnospiraceae_unclassified)	86	716	359	89	324	0	37	2718	592	743	96	169	64	159	91	1079	426	684	955	776
OTU173 (Acinetobacter)	397	307	103	296	216	117	0	0	0	35	510	829	112	128	322	75	47	33	0	0
OTU179 (Porphyromonadaceae_unclassified)	270	63	335	207	140	78	0	32	0	190	138	38	185	34	0	309	222	238	235	0
OTU184 (Porphyromonadaceae_unclassified)	41	0	0	76	0	116	580	360	544	74	0	48	0	0	0	670	78	114	339	603
OTU185 (Porphyromonadaceae_unclassified)	134	173	0	71	182	41	37	0	100	0	96	228	119	115	119	127	191	228	206	107
OTU206 (Clostridiales_unclassified)	39	43	109	41	68	93	0	0	0	0	0	0	0	36	0	0	99	0	0	0
OTU208 (Clostridium_XlVb)	39	34	143	35	90	79	72	83	83	76	0	0	64	0	0	43	26	65	0	295
OTU220 (Streptococcus)	31	158	34	36	37	0	0	0	41	0	0	0	0	0	35	122	78	43	63	36
OTU228 (Lactococcus)	0	0	0	0	0	47	38	38	136	78	52	0	0	66	0	304	30	74	0	0
OTU240 (Porphyromonadaceae_unclassified)	294	275	34	117	216	164	38	78	0	39	118	133	270	809	363	0	29	0	0	107
OTU249 (Parabacteroides)	169	433	0	765	126	72	36	115	205	0	330	1209	379	1167	1058	266	131	310	106	102

## Sheet: Additional file 4 1-1
numsampled	0.97	lci	hci
1	1	1	1
100	33.4739	26.8119	40.136
200	47.672	40.8558	54.4881
300	56.9883	49.2969	64.6798
400	64.6593	56.2552	73.0633
500	70.1197	61.6584	78.581
600	74.9094	65.9435	83.8753
700	78.6986	69.9594	87.4379
800	82.3167	74.2361	90.3972
900	85.6451	77.9687	93.3214
1000	88.4473	80.1841	96.7104
1100	91.0919	82.7006	99.4832
1200	93.6446	85.0964	102.193
1300	95.9738	87.9058	104.042
1400	98.2632	90.3426	106.184
1500	100.132	92.23	108.033
1600	101.724	93.0011	110.446
1700	103.605	95.6401	111.569
1800	105.328	97.1431	113.513
1900	106.96	98.4684	115.452
2000	108.474	100.293	116.654
2100	109.618	101.66	117.577
2200	110.894	103.299	118.49
2300	112.132	103.983	120.281
2400	113.54	105.899	121.18
2500	114.698	107.593	121.803
2600	116.013	109.14	122.887
2700	117.409	111.18	123.638
2800	118.316	112.136	124.496
2900	119.369	112.751	125.987
3000	120.395	113.344	127.446
3100	121.25	114.523	127.977
3200	122.092	115.244	128.939
3300	123.065	116.599	129.532
3400	124.184	117.739	130.629
3500	125.144	118.93	131.358
3600	126.171	120.168	132.174
3700	126.947	121.085	132.81
3800	127.539	121.723	133.355
3900	128.263	122.157	134.369
4000	129.223	123.391	135.054
4100	130.394	124.765	136.023
4200	131.092	125.09	137.094
4300	131.855	125.151	138.559
4400	132.525	126.037	139.014
4500	133.224	127.085	139.362
4600	133.881	127.781	139.981
4700	134.71	128.49	140.931
4800	135.276	128.598	141.955
4900	135.75	129.177	142.323
5000	136.289	129.61	142.969
5100	136.908	130.423	143.392
5200	137.526	131.014	144.038
5300	138.224	131.47	144.977
5400	138.908	132.561	145.254
5500	139.474	133.139	145.808
5600	140.197	133.899	146.495
5700	140.842	134.371	147.313
5800	141.395	134.743	148.048
5900	142.106	135.505	148.707
6000	142.724	135.952	149.495
6100	143.251	136.694	149.807
6200	143.75	136.962	150.539
6300	144.185	137.32	151.049
6400	144.816	137.892	151.74
6500	145.395	138.871	151.919
6600	145.843	139.156	152.529
6700	146.303	139.418	153.189
6800	146.592	139.803	153.381
6900	147.105	140.108	154.103
7000	147.54	140.541	154.539
7100	148.027	140.892	155.161
7200	148.382	141.003	155.76
7300	148.737	141.348	156.125
7400	149.145	141.91	156.379
7500	149.448	141.865	157.03
7600	149.829	142.302	157.355
7700	150.303	142.87	157.737
7800	150.777	143.382	158.172
7900	151.382	143.97	158.793
8000	151.79	144.219	159.36
8100	152.079	144.82	159.339
8200	152.514	145.453	159.574
8300	152.869	146.004	159.733
8400	153.106	146.359	159.852
8500	153.527	146.482	160.571
8600	153.803	146.518	161.089
8700	154.264	146.751	161.777
8800	154.658	147.539	161.778
8900	155.027	147.895	162.159
9000	155.342	148.411	162.273
9100	155.685	148.869	162.5
9200	156.04	149.222	162.858
9300	156.5	149.753	163.248
9400	156.79	150.084	163.494
9500	157.132	150.575	163.689
9600	157.579	151.34	163.818
9700	157.817	151.418	164.215
9800	158.027	151.657	164.397
9900	158.198	151.927	164.469
10000	158.711	152.425	164.997
10100	159.053	152.877	165.229
10200	159.461	153.141	165.782
10300	159.671	153.254	166.089
10400	159.935	153.314	166.556
10500	160.316	153.868	166.765
10600	160.619	154.089	167.149
10700	160.816	154.133	167.499
10800	161.066	154.273	167.859
10900	161.264	154.735	167.793
11000	161.659	155.049	168.268
11100	161.79	155.049	168.531
11200	161.948	155.578	168.319
11300	162.185	155.727	168.643
11400	162.409	156.217	168.6
11500	162.738	156.71	168.765
11600	163.027	157.166	168.888
11700	163.278	157.486	169.069
11800	163.541	157.739	169.342
11900	163.712	157.777	169.647
12000	163.817	157.95	169.684
12100	164.251	158.21	170.292
12200	164.317	158.423	170.212
12300	164.554	158.676	170.431
12400	164.619	158.757	170.482
12500	164.922	159.114	170.729
12600	165.08	159.435	170.725
12700	165.343	159.852	170.835
12800	165.422	159.964	170.88
12900	165.685	160.297	171.074
13000	165.87	160.393	171.346
13100	166.08	160.512	171.649
13200	166.343	160.826	171.861
13300	166.462	160.736	172.187
13400	166.619	160.9	172.338
13500	166.804	161.12	172.488
13600	166.975	161.179	172.769
13700	167.159	161.359	172.958
13800	167.395	161.519	173.271
13900	167.553	161.642	173.465
14000	167.632	161.671	173.593
14100	167.79	161.894	173.685
14200	167.948	161.977	173.919
14300	168.106	162.198	174.013
14400	168.277	162.486	174.068
14500	168.566	162.833	174.3
14600	168.882	162.884	174.879
14700	169	163.079	174.922
14800	169.079	163.117	175.042
14900	169.29	163.281	175.298
15000	169.5	163.907	175.094
15100	169.645	164.051	175.24
15200	169.948	164.287	175.608
15300	170.066	164.588	175.545
15400	170.211	164.81	175.612
15500	170.342	164.947	175.737
15600	170.474	164.863	176.084
15700	170.658	164.801	176.515
15800	170.855	165.167	176.544
15900	170.921	165.259	176.583
16000	171.079	165.491	176.667
16100	171.211	165.535	176.887
16200	171.329	165.589	177.068
16300	171.394	165.577	177.212
16400	171.447	165.52	177.374
16500	171.618	165.704	177.533
16600	171.79	165.996	177.583
16700	171.986	166.084	177.888
16800	172.224	166.554	177.893
16900	172.408	166.891	177.925
17000	172.447	166.938	177.956
17100	172.579	167.176	177.982
17200	172.881	167.48	178.282
17300	173.065	167.585	178.546
17400	173.263	167.868	178.657
17500	173.368	168.076	178.66
17600	173.434	168.108	178.76
17700	173.592	168.537	178.647
17800	173.829	168.731	178.927
17900	173.908	168.832	178.983
18000	174.118	168.943	179.293
18100	174.329	169.11	179.548
18200	174.54	169.441	179.639
18300	174.631	169.528	179.735
18400	174.855	169.981	179.728
18500	175	169.987	180.013
18600	175.079	170.163	179.995
18700	175.29	170.383	180.196
18800	175.395	170.475	180.314
18900	175.54	170.616	180.463
19000	175.789	170.815	180.763
19100	175.842	170.924	180.761
19200	176.079	171.316	180.843
19300	176.172	171.369	180.974
19400	176.303	171.482	181.124
19500	176.434	171.42	181.449
19600	176.54	171.694	181.386
19700	176.606	171.742	181.47
19800	176.698	171.834	181.561
19900	176.737	171.89	181.583
20000	177	172.105	181.895
20100	177.184	172.292	182.077
20200	177.303	172.613	181.993
20300	177.421	172.63	182.213
20400	177.513	172.741	182.286
20500	177.711	173.159	182.263
20600	177.829	173.168	182.491
20700	178.119	173.518	182.719
20800	178.211	173.641	182.781
20900	178.46	173.982	182.939
21000	178.593	174.004	183.182
21100	178.737	174.056	183.417
21200	178.777	174.149	183.405
21300	178.895	174.29	183.5
21400	179.04	174.358	183.721
21500	179.132	174.552	183.712
21600	179.198	174.563	183.833
21700	179.342	174.702	183.983
21800	179.434	174.819	184.05
21900	179.553	174.992	184.114
22000	179.724	175.082	184.366
22100	179.829	175.281	184.377
22200	179.934	175.491	184.377
22300	180	175.423	184.577
22400	180.053	175.57	184.537
22500	180.145	175.889	184.4
22600	180.303	176.205	184.402
22700	180.539	176.589	184.49
22800	180.632	176.662	184.601
22900	180.763	176.848	184.679
23000	180.908	177.235	184.581
23100	181.132	177.43	184.834
23200	181.237	177.499	184.976
23271	181.303	177.806	184.8
23300	181.329	177.768	184.89
23400	181.421	177.919	184.924
23500	181.606	178.419	184.793
23600	181.737	178.892	184.582
23700	181.882	179.027	184.737
23800	182.224	179.563	184.886
23900	182.303	179.612	184.994
23954	182.356	179.73	184.981
24000	182.408	179.814	185.002
24008	182.421	179.824	185.019
24100	182.579	179.906	185.252
24200	182.671	179.957	185.385
24300	182.803	180.217	185.389
24372	182.843	180.335	185.35
24400	182.869	180.335	185.402
24500	182.935	180.401	185.469
24600	183.079	180.518	185.641
24700	183.119	180.472	185.765
24800	183.251	180.699	185.802
24900	183.329	180.853	185.806
25000	183.526	181.17	185.882
25100	183.658	181.46	185.856
25200	183.685	181.542	185.827
25300	183.882	181.819	185.945
25400	183.947	181.911	185.982
25454	183.974	181.962	185.986
25463	184	182.066	185.934
25500	184	182.066	185.934
25600	184.315	182.979	185.652
25653	184.356	183.079	185.632
25700	184.408	183.112	185.703
25800	184.487	183.349	185.625
25856	184.487	183.349	185.625
25900	184.579	183.452	185.706
26000	184.711	183.81	185.611
26100	184.855	184.158	185.553
26200	184.96	184.574	185.347
26255	185	185	185
26255	185	185	185

## Sheet: Additional file 5
MDS1	MDS2
1_1	-0.164183	0.0120029
1_2	-0.0688288	-0.0880335
1_3	-0.227727	-0.0219189
1_4	-0.133414	-0.0564806
1_5	-0.174419	-0.0878431
2_1	0.155918	0.139189
2_2	0.341155	0.0516206
2_3	-0.139111	0.124902
2_4	0.378164	-0.14894
2_5	0.0324459	0.075502

## Sheet: Additional file 4 1-2
numsampled	0.97	lci	hci
1	1	1	1
100	43.6577	36.9489	50.3664
200	62.4994	54.1671	70.8318
300	74.6713	65.1364	84.2063
400	84.395	73.3102	95.4798
500	91.54	80.9665	102.114
600	98.1457	88.1003	108.191
700	103.343	93.6868	113
800	107.475	97.7716	117.178
900	111.382	101.658	121.106
1000	114.908	106.041	123.775
1100	118.158	109.419	126.897
1200	121	112.553	129.448
1300	123.685	115.503	131.866
1400	126	117.497	134.504
1500	128.421	118.991	137.852
1600	130.185	120.415	139.954
1700	132.356	122.758	141.953
1800	134.276	124.344	144.209
1900	136.395	127.205	145.586
2000	138.132	128.955	147.309
2100	139.606	130.298	148.914
2200	141.093	131.742	150.443
2300	142.619	133.312	151.926
2400	143.935	134.745	153.125
2500	145.251	136.026	154.477
2600	146.764	138.046	155.482
2700	148.001	139.744	156.258
2800	149.514	141.194	157.834
2900	150.501	142.338	158.665
3000	151.528	143.932	159.123
3100	152.554	144.924	160.183
3200	153.553	145.542	161.565
3300	154.593	146.461	162.725
3400	155.712	147.51	163.913
3500	156.593	148.581	164.606
3600	157.633	149.582	165.684
3700	158.488	150.728	166.247
3800	159.251	151.697	166.805
3900	159.949	152.479	167.418
4000	160.751	153.178	168.324
4100	161.528	154.084	168.971
4200	162.172	154.437	169.908
4300	162.83	155.087	170.573
4400	163.435	156.215	170.655
4500	163.975	157.07	170.879
4600	164.527	157.692	171.362
4700	165.382	158.504	172.261
4800	166.119	159.271	172.967
4900	166.725	159.98	173.47
5000	167.211	160.342	174.081
5100	167.83	160.805	174.855
5200	168.422	161.057	175.787
5300	168.79	161.447	176.133
5400	169.303	162.409	176.198
5500	169.843	163.008	176.677
5600	170.396	163.48	177.311
5700	170.698	163.971	177.425
5800	171.159	164.38	177.938
5900	171.698	165.197	178.199
6000	172.264	165.588	178.94
6100	172.685	165.946	179.424
6200	173.224	166.433	180.016
6300	173.553	166.689	180.417
6400	173.948	167.077	180.819
6500	174.448	167.626	181.269
6600	174.817	167.816	181.817
6700	175.237	168.455	182.02
6800	175.5	168.426	182.574
6900	175.935	169.049	182.82
7000	176.316	169.561	183.072
7100	176.737	170.212	183.262
7200	177.145	170.705	183.585
7300	177.566	171.193	183.939
7400	177.974	171.618	184.329
7500	178.237	171.777	184.696
7600	178.658	172.372	184.944
7700	179.053	172.426	185.68
7800	179.461	172.948	185.973
7900	179.658	172.964	186.352
8000	179.868	172.999	186.737
8100	180.184	173.536	186.833
8200	180.461	173.791	187.131
8300	180.685	174.104	187.266
8400	180.816	174.106	187.526
8500	181.066	174.493	187.639
8600	181.369	174.83	187.907
8700	181.777	175.395	188.159
8800	182.013	175.599	188.428
8900	182.171	175.542	188.801
9000	182.447	175.897	188.997
9100	182.632	176.103	189.16
9200	182.803	176.138	189.467
9300	182.974	176.303	189.646
9400	183.237	176.715	189.759
9500	183.539	177.256	189.823
9600	183.816	177.605	190.026
9700	184.053	177.891	190.214
9800	184.369	178.231	190.506
9900	184.592	178.606	190.578
10000	184.947	178.643	191.251
10100	185.289	179.036	191.543
10200	185.487	179.088	191.886
10300	185.698	179.5	191.895
10400	185.987	180.086	191.887
10500	186.119	180.136	192.102
10600	186.302	180.514	192.091
10700	186.434	180.706	192.162
10800	186.75	180.478	193.022
10900	186.829	180.588	193.07
11000	186.934	180.845	193.023
11100	187	180.813	193.187
11200	187.303	181.234	193.372
11300	187.619	181.439	193.798
11400	187.908	181.795	194.021
11500	188.118	182.161	194.075
11600	188.343	182.192	194.493
11700	188.54	182.747	194.333
11800	188.671	182.95	194.392
11900	188.935	183.196	194.673
12000	189.053	183.175	194.931
12100	189.369	183.544	195.193
12200	189.553	183.724	195.382
12300	189.711	183.895	195.526
12400	189.921	184.105	195.737
12500	190.145	184.348	195.943
12600	190.487	185.101	195.873
12700	190.566	185.21	195.922
12800	190.763	185.184	196.342
12900	191.04	185.53	196.549
13000	191.223	185.685	196.762
13100	191.513	186.003	197.022
13200	191.763	186.307	197.219
13300	191.789	186.405	197.174
13400	191.895	186.614	197.176
13500	192.066	186.72	197.413
13600	192.237	186.905	197.569
13700	192.448	187.015	197.881
13800	192.553	187.139	197.966
13900	192.658	187.329	197.987
14000	192.842	187.308	198.376
14100	192.921	187.436	198.405
14200	193.065	187.336	198.795
14300	193.211	187.536	198.886
14400	193.447	187.986	198.908
14500	193.657	188.007	199.307
14600	193.777	188.072	199.482
14700	193.882	188.219	199.544
14800	193.947	188.322	199.572
14900	194.079	188.624	199.535
15000	194.263	188.615	199.912
15100	194.395	188.585	200.204
15200	194.448	188.672	200.224
15300	194.631	188.887	200.376
15400	194.803	189.194	200.411
15500	194.96	189.247	200.673
15600	194.987	189.301	200.672
15700	195.105	189.267	200.943
15800	195.237	189.308	201.165
15900	195.316	189.379	201.252
16000	195.381	189.527	201.236
16100	195.539	189.696	201.382
16200	195.671	189.919	201.423
16300	195.934	190.346	201.522
16400	196.091	190.432	201.751
16500	196.197	190.639	201.755
16600	196.329	190.594	202.063
16700	196.539	190.976	202.102
16800	196.684	191.227	202.141
16900	196.789	191.33	202.248
17000	196.934	191.551	202.317
17100	196.987	191.662	202.312
17200	197.066	191.931	202.201
17300	197.144	192.006	202.282
17400	197.447	192.142	202.753
17500	197.46	192.194	202.727
17600	197.566	192.381	202.75
17700	197.644	192.607	202.681
17800	197.736	192.641	202.832
17900	197.842	192.958	202.726
18000	197.921	192.975	202.866
18100	198.026	193.163	202.89
18200	198.053	193.158	202.947
18300	198.224	193.461	202.987
18400	198.355	193.593	203.118
18500	198.407	193.773	203.041
18600	198.486	193.806	203.167
18700	198.723	194.052	203.394
18800	198.908	194.377	203.438
18900	198.96	194.472	203.449
19000	199.052	194.49	203.615
19100	199.092	194.573	203.611
19200	199.157	194.701	203.614
19300	199.21	194.88	203.541
19400	199.263	194.943	203.582
19500	199.394	195.1	203.688
19600	199.526	195.13	203.922
19700	199.618	195.276	203.961
19800	199.684	195.291	204.076
19900	199.841	195.416	204.267
20000	199.947	195.534	204.359
20100	200.013	195.664	204.362
20200	200.052	195.796	204.309
20300	200.105	195.842	204.368
20400	200.197	196.065	204.329
20500	200.289	196.147	204.431
20600	200.381	196.25	204.512
20700	200.394	196.239	204.55
20800	200.591	196.602	204.581
20900	200.736	196.594	204.878
21000	200.802	196.603	205.001
21100	200.881	196.681	205.081
21200	200.96	196.815	205.106
21300	201.013	196.993	205.033
21400	201.197	197.365	205.029
21500	201.224	197.334	205.113
21600	201.302	197.396	205.208
21700	201.381	197.434	205.328
21800	201.486	197.719	205.254
21900	201.644	198.206	205.083
22000	201.697	198.268	205.126
22100	201.776	198.367	205.185
22200	201.973	198.649	205.298
22300	202.026	198.799	205.253
22400	202.105	198.866	205.343
22500	202.157	199.024	205.291
22600	202.289	199.141	205.437
22700	202.42	199.214	205.627
22800	202.605	199.635	205.575
22900	202.684	199.8	205.568
23000	202.723	199.851	205.596
23100	202.842	200.109	205.576
23200	202.868	200.11	205.626
23271	202.894	200.189	205.6
23300	202.894	200.189	205.6
23400	202.986	200.321	205.652
23500	203.119	200.464	205.773
23600	203.184	200.515	205.853
23700	203.263	200.639	205.886
23800	203.302	200.706	205.899
23900	203.381	200.726	206.037
23954	203.381	200.726	206.037
24000	203.513	200.808	206.218
24008	203.513	200.808	206.218
24100	203.526	200.86	206.192
24200	203.592	200.874	206.31
24300	203.618	200.943	206.294
24372	203.671	201.046	206.296
24400	203.697	201.1	206.293
24500	203.803	201.286	206.319
24600	203.881	201.451	206.311
24700	203.907	201.451	206.363
24800	203.96	201.541	206.38
24900	204.026	201.596	206.457
25000	204.119	201.645	206.592
25100	204.184	201.675	206.693
25200	204.342	201.984	206.7
25300	204.421	202.277	206.565
25400	204.5	202.449	206.551
25454	204.565	202.623	206.508
25463	204.565	202.623	206.508
25500	204.565	202.623	206.508
25600	204.565	202.623	206.508
25653	204.592	202.708	206.476
25700	204.657	202.936	206.379
25800	204.71	202.951	206.47
25856	204.75	202.981	206.518
25900	204.79	203.076	206.504
26000	204.816	203.06	206.572
26100	204.908	203.198	206.618
26200	204.934	203.25	206.618
26255	204.96	203.242	206.679
26300	204.987	203.36	206.614
26347	204.987	203.36	206.614
26400	205.013	203.354	206.672
26413	205.013	203.354	206.672
26500	205.013	203.354	206.672
26600	205.026	203.353	206.7
26636	205.053	203.413	206.692
26700	205.079	203.476	206.682
26744	205.105	203.476	206.735
26800	205.145	203.48	206.809
26900	205.224	203.626	206.822
27000	205.289	203.684	206.894
27100	205.369	203.933	206.804
27200	205.434	204.017	206.851
27203	205.434	204.017	206.851
27300	205.474	204.052	206.895
27400	205.5	204.152	206.848
27500	205.526	204.179	206.873
27600	205.592	204.423	206.762
27700	205.671	204.632	206.71
27800	205.776	204.832	206.721
27807	205.776	204.832	206.721
27900	205.829	204.954	206.704
28000	205.842	204.986	206.697
28100	205.934	205.442	206.426
28161	205.947	205.503	206.39
28200	205.947	205.503	206.39
28228	206	206	206
28228	206	206	206

## Sheet: Additional file 4 1-3
numsampled	0.97	lci	hci
1	1	1	1
100	29.4474	22.6915	36.2033
200	41.1055	34.9544	47.2565
300	49.3693	42.7326	56.006
400	54.7111	47.8107	61.6115
500	59.4352	52.4183	66.452
600	63.4084	56.8497	69.9671
700	67.3825	59.9997	74.7654
800	70.935	63.3575	78.5125
900	73.6322	66.4001	80.8642
1000	76.3425	68.1715	84.5135
1100	78.4871	70.3211	86.6532
1200	80.6973	72.368	89.0265
1300	82.7761	74.3639	91.1883
1400	84.3947	76.6808	92.1086
1500	86.263	78.1345	94.3915
1600	87.7499	79.7383	95.7616
1700	89.1053	80.6494	97.5612
1800	90.5528	82.4193	98.6863
1900	91.7106	83.7933	99.6279
2000	93.0264	84.6366	101.416
2100	94.4737	85.7885	103.159
2200	95.8816	87.0103	104.753
2300	97.0526	88.4441	105.661
2400	98.0789	89.7901	106.368
2500	98.8946	90.5579	107.231
2600	99.9472	92.0381	107.856
2700	100.881	93.004	108.759
2800	101.987	94.4772	109.497
2900	102.881	95.1566	110.606
3000	103.816	96.1804	111.451
3100	104.855	96.8475	112.863
3200	105.737	97.5722	113.902
3300	106.315	98.0374	114.593
3400	107.237	98.9109	115.562
3500	107.657	99.5739	115.741
3600	108.408	100.03	116.786
3700	109.013	100.376	117.65
3800	109.934	101.256	118.612
3900	110.631	101.772	119.491
4000	111.421	103.166	119.676
4100	112.25	104.916	119.584
4200	113.013	105.726	120.301
4300	113.658	106.084	121.233
4400	114.211	107.033	121.389
4500	114.816	107.812	121.82
4600	115.526	108.523	122.53
4700	116.026	109.456	122.597
4800	116.552	109.97	123.135
4900	117.053	110.349	123.757
5000	117.605	111.152	124.058
5100	118.106	111.625	124.587
5200	118.513	112.287	124.74
5300	118.882	112.837	124.926
5400	119.25	113.513	124.987
5500	119.618	114.01	125.227
5600	120.105	114.757	125.454
5700	120.447	114.816	126.078
5800	120.908	115.515	126.301
5900	121.329	116.189	126.469
6000	121.723	116.624	126.823
6100	122	116.676	127.324
6200	122.355	117.035	127.676
6300	122.697	117.032	128.362
6400	122.947	117.377	128.517
6500	123.434	117.713	129.155
6600	123.776	118.2	129.352
6700	124.145	118.612	129.677
6800	124.474	119.183	129.764
6900	124.947	119.33	130.565
7000	125.315	119.531	131.099
7100	125.723	119.909	131.538
7200	126.013	120.006	132.021
7300	126.382	120.564	132.199
7400	126.816	121.054	132.577
7500	127.237	121.107	133.367
7600	127.566	121.407	133.725
7700	127.987	121.828	134.146
7800	128.276	122.192	134.361
7900	128.644	122.165	135.123
8000	128.855	122.424	135.285
8100	129.158	122.619	135.697
8200	129.5	123.208	135.791
8300	129.815	123.44	136.19
8400	130.21	123.712	136.709
8500	130.447	123.931	136.963
8600	130.75	124.416	137.084
8700	131.026	124.749	137.304
8800	131.46	125.345	137.575
8900	131.749	125.785	137.713
9000	132.078	126.33	137.827
9100	132.316	126.756	137.876
9200	132.526	127.175	137.877
9300	132.842	127.13	138.554
9400	133	127.418	138.582
9500	133.329	127.881	138.776
9600	133.539	128.06	139.018
9700	133.71	128.189	139.232
9800	133.921	128.297	139.544
9900	134.289	128.651	139.927
10000	134.631	128.991	140.271
10100	134.868	129.365	140.37
10200	135.092	129.226	140.957
10300	135.42	129.495	141.345
10400	135.578	129.579	141.577
10500	136.052	130.021	142.084
10600	136.17	129.832	142.509
10700	136.42	130.007	142.833
10800	136.539	130.108	142.97
10900	136.684	130.213	143.154
11000	136.96	130.501	143.419
11100	137.197	130.758	143.636
11200	137.5	131.103	143.897
11300	137.526	131.096	143.956
11400	137.763	131.24	144.286
11500	137.908	131.336	144.479
11600	138.118	131.363	144.874
11700	138.368	131.736	144.999
11800	138.605	131.847	145.363
11900	138.684	131.901	145.467
12000	138.881	132.202	145.561
12100	139.184	132.742	145.626
12200	139.368	132.958	145.779
12300	139.54	133.197	145.882
12400	139.736	133.371	146.102
12500	140.013	133.853	146.173
12600	140.065	133.906	146.225
12700	140.198	133.99	146.405
12800	140.447	134.346	146.548
12900	140.71	134.589	146.83
13000	140.96	134.684	147.236
13100	141.144	134.941	147.348
13200	141.25	135.093	147.407
13300	141.368	135.359	147.377
13400	141.5	135.415	147.584
13500	141.697	135.694	147.7
13600	141.881	135.992	147.77
13700	142	136.273	147.727
13800	142.184	136.524	147.844
13900	142.394	136.497	148.292
14000	142.46	136.534	148.387
14100	142.671	136.869	148.472
14200	142.803	136.969	148.636
14300	143.013	137.429	148.596
14400	143.092	137.577	148.607
14500	143.223	137.676	148.77
14600	143.434	137.936	148.932
14700	143.566	137.881	149.25
14800	143.631	137.962	149.3
14900	143.881	138.237	149.525
15000	143.934	138.379	149.489
15100	143.96	138.432	149.488
15200	144.092	138.651	149.533
15300	144.342	139.201	149.483
15400	144.5	139.43	149.57
15500	144.631	139.579	149.684
15600	144.763	139.963	149.563
15700	144.96	140.376	149.545
15800	145.053	140.496	149.609
15900	145.303	140.384	150.222
16000	145.487	140.768	150.207
16100	145.526	140.677	150.376
16200	145.684	140.946	150.422
16300	145.842	141.095	150.589
16400	146.013	141.163	150.863
16500	146.065	141.174	150.957
16600	146.237	141.329	151.144
16700	146.368	141.503	151.233
16800	146.408	141.508	151.308
16900	146.513	141.652	151.374
17000	146.605	141.934	151.275
17100	146.71	141.987	151.434
17200	146.803	142.077	151.528
17300	146.921	142.143	151.699
17400	147.065	142.336	151.795
17500	147.224	142.535	151.913
17600	147.329	142.61	152.048
17700	147.461	142.909	152.013
17800	147.592	143.242	151.943
17900	147.737	143.22	152.254
18000	147.842	143.375	152.309
18100	147.908	143.498	152.318
18200	148	143.58	152.42
18300	148.145	143.729	152.562
18400	148.289	144.052	152.527
18500	148.355	144.058	152.652
18600	148.526	144.101	152.951
18700	148.644	144.112	153.177
18800	148.71	144.053	153.368
18900	148.855	144.277	153.433
19000	148.987	144.504	153.47
19100	148.987	144.504	153.47
19200	149.079	144.627	153.531
19300	149.158	144.611	153.706
19400	149.316	144.871	153.761
19500	149.461	145.048	153.874
19600	149.54	144.92	154.16
19700	149.605	145.103	154.107
19800	149.816	145.459	154.172
19900	149.855	145.393	154.318
20000	149.921	145.481	154.361
20100	149.987	145.562	154.412
20200	150.184	145.828	154.541
20300	150.316	145.954	154.678
20400	150.447	145.93	154.964
20500	150.685	146.322	155.047
20600	150.855	146.439	155.27
20700	150.934	146.453	155.415
20800	151	146.431	155.569
20900	151.145	146.579	155.711
21000	151.224	146.739	155.708
21100	151.329	146.801	155.856
21200	151.421	146.704	156.138
21300	151.552	146.889	156.215
21400	151.631	147.11	156.153
21500	151.724	147.114	156.333
21600	151.803	147.257	156.348
21700	151.921	147.254	156.588
21800	152.065	147.437	156.694
21900	152.065	147.437	156.694
22000	152.25	147.831	156.669
22100	152.328	148.014	156.643
22200	152.5	148.232	156.767
22300	152.605	148.465	156.744
22400	152.71	148.586	156.835
22500	152.816	148.82	156.811
22600	152.934	149.075	156.792
22700	152.96	149.114	156.807
22800	153.053	149.2	156.905
22900	153.158	149.554	156.761
23000	153.276	149.65	156.902
23100	153.355	149.949	156.761
23200	153.408	149.964	156.852
23271	153.474	150.086	156.861
23300	153.552	150.166	156.939
23400	153.671	150.49	156.851
23500	153.698	150.491	156.905
23600	153.776	150.692	156.861
23700	153.829	150.799	156.858
23800	153.947	150.841	157.053
23900	154.066	151.072	157.06
23954	154.066	151.072	157.06
24000	154.092	151.016	157.169
24008	154.092	151.016	157.169
24100	154.197	151.28	157.115
24200	154.276	151.55	157.003
24300	154.369	151.695	157.042
24372	154.448	151.726	157.17
24400	154.448	151.726	157.17
24500	154.513	151.808	157.218
24600	154.592	151.798	157.386
24700	154.671	151.93	157.412
24800	154.724	151.96	157.488
24900	154.868	152.205	157.531
25000	154.868	152.205	157.531
25100	154.96	152.395	157.526
25200	155.027	152.43	157.624
25300	155.092	152.635	157.55
25400	155.158	152.62	157.697
25454	155.197	152.721	157.673
25463	155.197	152.721	157.673
25500	155.25	152.793	157.707
25600	155.343	152.856	157.829
25653	155.369	152.834	157.903
25700	155.369	152.834	157.903
25800	155.448	152.903	157.993
25856	155.448	152.903	157.993
25900	155.448	152.903	157.993
26000	155.461	152.914	158.007
26100	155.526	152.899	158.154
26200	155.605	153.236	157.974
26255	155.658	153.437	157.879
26300	155.658	153.437	157.879
26347	155.684	153.425	157.944
26400	155.711	153.46	157.961
26413	155.711	153.46	157.961
26500	155.763	153.68	157.846
26600	155.776	153.724	157.828
26636	155.802	153.765	157.839
26700	155.855	153.959	157.751
26744	155.881	153.952	157.811
26800	155.908	154.025	157.791
26900	156.027	154.122	157.931
27000	156.079	154.236	157.922
27100	156.185	154.491	157.878
27200	156.263	154.71	157.816
27203	156.263	154.71	157.816
27300	156.316	154.804	157.828
27400	156.395	154.925	157.866
27500	156.5	155.239	157.762
27600	156.58	155.417	157.743
27700	156.632	155.573	157.691
27800	156.684	155.655	157.714
27807	156.711	155.702	157.72
27900	156.79	155.86	157.719
28000	156.868	156.197	157.539
28100	156.921	156.385	157.456
28161	157	157	157
28161	157	157	157

## Sheet: Additional file 4 1-4
numsampled	0.97	lci	hci
1	1	1	1
100	33.013	27.3456	38.6805
200	46.0394	38.9785	53.1004
300	55.9732	47.7562	64.1902
400	64.3285	55.4238	73.2333
500	70.7762	61.4522	80.1002
600	76.8292	67.2159	86.4425
700	82.1057	72.5167	91.6947
800	86.2242	76.0204	96.428
900	89.6713	79.8697	99.473
1000	93.4613	83.8615	103.061
1100	97.3563	88.4391	106.273
1200	100.198	92.1422	108.254
1300	102.882	94.749	111.016
1400	105.527	98.0841	112.971
1500	107.553	100.091	115.016
1600	109.961	102.049	117.874
1700	112.119	105.015	119.223
1800	114.08	105.801	122.358
1900	116.185	107.786	124.584
2000	117.869	110.138	125.601
2100	119.435	111.399	127.472
2200	121.264	113.567	128.961
2300	122.961	114.588	131.334
2400	124.566	115.78	133.353
2500	125.895	117.263	134.528
2600	127.04	118.253	135.827
2700	128.606	120.054	137.158
2800	129.856	121.666	138.045
2900	131.198	122.878	139.519
3000	132.342	124.25	140.435
3100	133.987	126.344	141.631
3200	135.132	127.66	142.604
3300	136.422	129.081	143.762
3400	137.132	129.657	144.607
3500	138.198	130.626	145.77
3600	139.277	132.042	146.513
3700	139.987	132.524	147.451
3800	140.961	133.018	148.904
3900	141.961	134.211	149.711
4000	142.619	134.966	150.271
4100	143.342	135.862	150.822
4200	144.251	136.392	152.11
4300	145.04	136.887	153.193
4400	145.698	137.375	154.02
4500	146.526	138.381	154.672
4600	147.184	138.823	155.546
4700	148.013	139.696	156.33
4800	148.816	140.351	157.281
4900	149.329	141.173	157.486
5000	149.934	141.894	157.975
5100	150.526	142.909	158.144
5200	151.211	143.894	158.528
5300	151.789	144.599	158.98
5400	152.526	145.228	159.825
5500	153.079	145.667	160.492
5600	153.619	146.213	161.025
5700	154.013	146.998	161.029
5800	154.447	147.613	161.282
5900	154.935	147.928	161.942
6000	155.474	148.616	162.332
6100	156.184	149.484	162.885
6200	156.881	150.019	163.743
6300	157.513	150.987	164.038
6400	157.816	151.649	163.982
6500	158.316	152.087	164.546
6600	158.658	152.302	165.014
6700	159.171	152.711	165.631
6800	159.737	152.988	166.486
6900	160.29	153.695	166.885
7000	160.842	154.003	167.681
7100	161.513	154.84	168.187
7200	161.961	155.288	168.634
7300	162.342	155.466	169.218
7400	162.934	155.986	169.882
7500	163.25	156.326	170.174
7600	163.658	156.941	170.375
7700	164.132	157.487	170.777
7800	164.448	157.655	171.24
7900	165.066	158.19	171.942
8000	165.303	158.414	172.191
8100	165.684	158.765	172.603
8200	165.974	159.269	172.678
8300	166.553	159.94	173.166
8400	166.987	160.119	173.855
8500	167.329	160.401	174.257
8600	167.829	160.864	174.794
8700	168.171	161.147	175.196
8800	168.5	161.549	175.451
8900	168.829	162.023	175.635
9000	169.223	162.273	176.174
9100	169.671	162.393	176.949
9200	169.882	162.515	177.249
9300	170.237	163.041	177.432
9400	170.618	163.48	177.757
9500	170.908	163.922	177.893
9600	171.356	164.516	178.196
9700	171.947	165.222	178.673
9800	172.356	165.522	179.189
9900	172.737	165.832	179.643
10000	173.29	166.511	180.068
10100	173.763	167.178	180.348
10200	174.066	167.399	180.733
10300	174.579	168.299	180.859
10400	174.803	168.212	181.394
10500	175.211	168.64	181.781
10600	175.408	168.806	182.011
10700	176.014	169.189	182.839
10800	176.198	169.694	182.702
10900	176.527	170.321	182.733
11000	176.843	170.732	182.953
11100	177	170.839	183.162
11200	177.488	171.014	183.961
11300	177.829	171.472	184.186
11400	178.119	171.653	184.584
11500	178.527	172.509	184.546
11600	178.843	172.553	185.132
11700	179.079	172.751	185.407
11800	179.185	172.718	185.652
11900	179.488	173.226	185.749
12000	179.948	173.465	186.431
12100	180.277	173.483	187.07
12200	180.54	173.613	187.467
12300	180.896	173.972	187.82
12400	181.172	174.163	188.18
12500	181.474	174.779	188.169
12600	181.711	175.003	188.419
12700	182.172	175.671	188.673
12800	182.409	175.998	188.819
12900	182.751	176.315	189.186
13000	183.066	176.825	189.308
13100	183.382	177.293	189.472
13200	183.461	177.382	189.54
13300	183.685	177.65	189.72
13400	183.935	177.833	190.037
13500	184.119	178.076	190.162
13600	184.501	178.063	190.938
13700	184.882	178.483	191.282
13800	185.145	179.04	191.25
13900	185.422	179.528	191.316
14000	185.619	179.73	191.509
14100	185.712	179.762	191.661
14200	186.04	180.223	191.858
14300	186.264	180.509	192.019
14400	186.501	180.759	192.242
14500	186.804	181.345	192.263
14600	186.987	181.487	192.487
14700	187.211	181.394	193.029
14800	187.409	181.418	193.399
14900	187.777	181.782	193.772
15000	188.145	181.965	194.325
15100	188.461	182.043	194.879
15200	188.593	182.277	194.908
15300	188.712	182.326	195.097
15400	188.896	182.635	195.156
15500	189.013	182.742	195.285
15600	189.264	182.963	195.565
15700	189.501	183.348	195.653
15800	189.711	183.463	195.958
15900	189.987	183.767	196.208
16000	190.251	184.007	196.495
16100	190.395	184.244	196.546
16200	190.514	184.642	196.385
16300	190.684	184.737	196.631
16400	190.817	184.84	196.793
16500	190.974	184.869	197.08
16600	191.264	185.388	197.14
16700	191.514	185.683	197.344
16800	191.697	185.966	197.428
16900	191.829	186.112	197.547
17000	192.04	186.223	197.857
17100	192.211	186.387	198.035
17200	192.461	186.674	198.248
17300	192.632	187.062	198.202
17400	192.803	187.186	198.42
17500	192.935	187.268	198.602
17600	193.211	187.478	198.945
17700	193.369	187.603	199.135
17800	193.58	187.977	199.182
17900	193.764	188.095	199.434
18000	193.882	188.37	199.394
18100	194.093	188.588	199.597
18200	194.237	188.715	199.76
18300	194.501	188.734	200.267
18400	194.606	188.767	200.444
18500	194.856	188.993	200.718
18600	195.013	189.285	200.742
18700	195.29	189.217	201.363
18800	195.448	189.312	201.584
18900	195.553	189.573	201.533
19000	195.895	189.907	201.884
19100	196.106	190.117	202.094
19200	196.185	190.202	202.168
19300	196.408	190.602	202.213
19400	196.593	190.79	202.396
19500	196.764	191.258	202.269
19600	196.895	191.554	202.236
19700	197.066	191.7	202.432
19800	197.185	191.764	202.605
19900	197.29	191.858	202.722
20000	197.421	192.073	202.769
20100	197.553	192.072	203.035
20200	197.58	192.1	203.06
20300	197.711	192.266	203.156
20400	197.935	192.711	203.158
20500	198.093	192.934	203.251
20600	198.211	193.174	203.249
20700	198.501	193.526	203.476
20800	198.738	193.641	203.834
20900	198.882	194.005	203.76
21000	198.935	194.119	203.75
21100	199.04	194.243	203.838
21200	199.277	194.535	204.02
21300	199.422	194.64	204.203
21400	199.632	195.178	204.087
21500	199.724	195.379	204.07
21600	199.856	195.556	204.155
21700	199.895	195.656	204.134
21800	200.014	195.789	204.238
21900	200.172	195.948	204.395
22000	200.369	196.237	204.5
22100	200.474	196.359	204.589
22200	200.553	196.465	204.641
22300	200.685	196.65	204.72
22400	200.829	197.097	204.561
22500	200.934	197.163	204.705
22600	201.053	197.4	204.706
22700	201.119	197.565	204.673
22800	201.237	197.741	204.733
22900	201.408	197.865	204.952
23000	201.5	197.923	205.078
23100	201.58	198.036	205.123
23200	201.698	198.29	205.105
23271	201.776	198.33	205.222
23300	201.789	198.362	205.217
23400	201.948	198.652	205.243
23500	202.119	199.066	205.172
23600	202.158	199.224	205.092
23700	202.342	199.399	205.285
23800	202.474	199.677	205.271
23900	202.658	199.88	205.436
23954	202.803	200.073	205.533
24000	202.908	200.157	205.659
24008	202.921	200.196	205.646
24100	203.04	200.357	205.722
24200	203.106	200.459	205.753
24300	203.329	200.978	205.68
24372	203.5	201.261	205.74
24400	203.553	201.316	205.789
24500	203.632	201.551	205.712
24600	203.921	201.947	205.895
24700	204	202.215	205.786
24800	204.132	202.545	205.718
24900	204.237	202.698	205.776
25000	204.382	203.094	205.669
25100	204.539	203.315	205.764
25200	204.698	203.58	205.815
25300	204.882	204.095	205.669
25400	204.947	204.503	205.39
25454	205	205	205
25463	205	205	205
25463	205	205	205

## Sheet: Additional file4 1-5
numsampled	0.97	lci	hci
1	1	1	1
100	32.1715	25.3236	39.0193
200	45.7763	38.2852	53.2674
300	55.7895	47.9524	63.6265
400	63.671	55.2396	72.1023
500	69.9604	60.1993	79.7216
600	75.2237	66.2369	84.2106
700	80.1186	71.2123	89.025
800	84.3947	75.3021	93.4873
900	88.5398	79.2053	97.8742
1000	91.3292	81.7477	100.911
1100	94.3424	85.2208	103.464
1200	97.0528	87.8086	106.297
1300	99.4211	90.0628	108.779
1400	101.632	92.5691	110.694
1500	103.421	94.5823	112.26
1600	105.289	96.3822	114.197
1700	106.947	98.776	115.117
1800	108.723	100.606	116.841
1900	110.448	102.092	118.803
2000	112.065	102.663	121.468
2100	113.566	104.359	122.773
2200	115.119	105.532	124.705
2300	116.75	107.338	126.162
2400	118.474	109.101	127.847
2500	119.553	110.796	128.31
2600	120.724	112.1	129.348
2700	121.763	112.579	130.948
2800	122.882	113.662	132.102
2900	123.894	114.641	133.147
3000	125.013	116.144	133.882
3100	126.066	117.304	134.828
3200	127.079	118.099	136.059
3300	128.343	119.838	136.847
3400	129.276	120.687	137.866
3500	130.197	121.285	139.109
3600	131.171	121.692	140.649
3700	132.145	122.972	141.318
3800	132.909	123.696	142.121
3900	133.763	124.886	142.641
4000	134.776	126.309	143.244
4100	135.527	127.402	143.652
4200	136.408	128.232	144.585
4300	137.027	128.721	145.332
4400	137.856	129.967	145.744
4500	138.5	130.476	146.525
4600	139.158	131.195	147.121
4700	139.882	131.829	147.935
4800	140.579	132.234	148.924
4900	141.172	132.544	149.799
5000	141.816	133.682	149.95
5100	142.474	134.04	150.908
5200	143.013	134.578	151.449
5300	143.645	135.248	152.043
5400	144.409	135.953	152.864
5500	144.83	136.373	153.286
5600	145.382	136.989	153.775
5700	145.882	137.298	154.466
5800	146.475	137.404	155.546
5900	146.935	138.258	155.611
6000	147.435	139.006	155.864
6100	147.948	139.529	156.368
6200	148.422	139.821	157.022
6300	148.921	140.441	157.402
6400	149.422	140.882	157.961
6500	149.895	141.579	158.212
6600	150.606	142.204	159.007
6700	150.935	142.726	159.144
6800	151.488	143.338	159.637
6900	151.737	143.647	159.827
7000	152.106	143.934	160.278
7100	152.422	144.295	160.548
7200	153.013	145.016	161.011
7300	153.58	145.615	161.545
7400	154.093	145.694	162.491
7500	154.474	145.791	163.157
7600	154.882	146.282	163.482
7700	155.172	146.748	163.596
7800	155.593	147.555	163.631
7900	156.132	148.202	164.062
8000	156.606	148.65	164.562
8100	157.105	149.105	165.106
8200	157.514	149.354	165.673
8300	157.79	149.524	166.056
8400	158.198	149.88	166.517
8500	158.553	150.117	166.988
8600	158.895	150.488	167.302
8700	159.382	151.079	167.686
8800	159.75	151.434	168.066
8900	160.172	152.024	168.319
9000	160.54	152.357	168.723
9100	160.974	152.393	169.556
9200	161.435	152.935	169.934
9300	162	153.95	170.051
9400	162.382	154.372	170.393
9500	162.869	154.775	170.963
9600	163.395	155.034	171.757
9700	163.645	155.538	171.753
9800	163.961	155.884	172.039
9900	164.369	156.288	172.45
10000	164.776	156.588	172.965
10100	165.172	156.784	173.559
10200	165.54	157.302	173.778
10300	165.922	157.815	174.028
10400	166.106	157.861	174.351
10500	166.447	158.359	174.536
10600	166.685	158.585	174.784
10700	166.763	158.712	174.815
10800	167.027	158.942	175.111
10900	167.369	159.216	175.522
11000	167.514	159.485	175.542
11100	167.75	159.79	175.711
11200	168.145	160.493	175.797
11300	168.488	160.751	176.224
11400	168.843	161.136	176.549
11500	169.119	161.456	176.782
11600	169.369	161.592	177.146
11700	169.658	162.171	177.146
11800	169.948	162.254	177.642
11900	170.185	162.422	177.947
12000	170.487	162.736	178.239
12100	170.777	163.134	178.419
12200	171.145	163.397	178.894
12300	171.435	163.734	179.136
12400	171.619	163.843	179.395
12500	171.856	164.332	179.381
12600	172.132	164.693	179.571
12700	172.487	164.729	180.245
12800	172.738	164.831	180.645
12900	172.961	165.042	180.88
13000	173.119	165.263	180.976
13100	173.33	165.431	181.228
13200	173.553	165.719	181.387
13300	173.632	165.816	181.448
13400	173.922	166.437	181.407
13500	174.198	166.926	181.471
13600	174.514	167.356	181.672
13700	174.764	167.675	181.853
13800	174.935	167.61	182.26
13900	175.304	168.101	182.506
14000	175.541	168.329	182.752
14100	175.83	168.613	183.047
14200	176.001	168.762	183.24
14300	176.264	169.114	183.413
14400	176.474	169.331	183.617
14500	176.659	169.73	183.587
14600	176.869	169.984	183.754
14700	177.027	169.935	184.118
14800	177.395	170.032	184.759
14900	177.672	170.086	185.258
15000	177.975	170.449	185.5
15100	178.093	170.518	185.667
15200	178.316	170.945	185.688
15300	178.435	171.046	185.824
15400	178.553	170.977	186.13
15500	178.685	171.123	186.248
15600	178.869	171.091	186.646
15700	178.948	171.151	186.745
15800	179.343	171.854	186.832
15900	179.632	172.026	187.239
16000	179.935	172.522	187.348
16100	180.211	172.784	187.639
16200	180.369	172.906	187.833
16300	180.619	173.471	187.768
16400	180.909	173.691	188.126
16500	181.014	173.768	188.261
16600	181.185	173.967	188.404
16700	181.356	174.147	188.565
16800	181.566	174.458	188.675
16900	181.738	174.689	188.786
17000	181.961	174.959	188.964
17100	182.132	175.412	188.852
17200	182.316	175.597	189.036
17300	182.461	175.969	188.953
17400	182.659	176.24	189.077
17500	182.882	176.549	189.216
17600	183.067	176.812	189.321
17700	183.198	176.95	189.446
17800	183.369	177.309	189.429
17900	183.461	177.479	189.443
18000	183.645	177.586	189.704
18100	183.856	177.849	189.863
18200	183.961	177.877	190.045
18300	184.185	178.202	190.169
18400	184.237	178.25	190.224
18500	184.369	178.46	190.278
18600	184.592	178.724	190.461
18700	184.777	179.019	190.535
18800	185.053	179.267	190.839
18900	185.237	179.396	191.078
19000	185.303	179.523	191.084
19100	185.514	179.597	191.43
19200	185.606	179.658	191.554
19300	185.763	179.985	191.541
19400	185.922	180.255	191.588
19500	186.159	180.265	192.052
19600	186.277	180.477	192.077
19700	186.343	180.679	192.007
19800	186.474	180.872	192.076
19900	186.553	181.007	192.098
20000	186.593	181.095	192.09
20100	186.672	181.316	192.027
20200	186.869	181.495	192.243
20300	187.053	181.831	192.275
20400	187.264	182.158	192.369
20500	187.369	182.351	192.386
20600	187.434	182.453	192.416
20700	187.553	182.52	192.586
20800	187.645	182.517	192.774
20900	187.75	182.68	192.821
21000	187.829	182.903	192.756
21100	188	183.324	192.676
21200	188.303	183.564	193.043
21300	188.435	184.079	192.791
21400	188.54	184.265	192.815
21500	188.658	184.169	193.147
21600	188.711	184.278	193.144
21700	188.829	184.472	193.187
21800	188.935	184.616	193.254
21900	189.04	184.84	193.239
22000	189.092	184.845	193.34
22100	189.158	184.944	193.371
22200	189.237	185.002	193.472
22300	189.395	185.306	193.484
22400	189.5	185.562	193.438
22500	189.619	185.701	193.536
22600	189.763	185.692	193.835
22700	189.908	185.897	193.919
22800	189.934	185.96	193.908
22900	190.106	185.999	194.212
23000	190.158	186.187	194.129
23100	190.303	186.346	194.26
23200	190.474	186.605	194.343
23271	190.593	186.964	194.222
23300	190.645	186.883	194.407
23400	190.724	186.951	194.497
23500	190.75	187.012	194.489
23600	190.856	187.336	194.375
23700	191	187.506	194.494
23800	191.132	187.635	194.629
23900	191.251	187.773	194.729
23954	191.264	187.825	194.702
24000	191.29	187.875	194.704
24008	191.29	187.875	194.704
24100	191.395	188.024	194.765
24200	191.474	188.193	194.755
24300	191.553	188.339	194.767
24372	191.619	188.493	194.744
24400	191.619	188.493	194.744
24500	191.671	188.59	194.753
24600	191.738	188.707	194.768
24700	191.908	188.97	194.846
24800	191.935	188.977	194.892
24900	192.053	189.069	195.037
25000	192.145	189.199	195.092
25100	192.264	189.582	194.945
25200	192.316	189.739	194.894
25300	192.382	189.769	194.996
25400	192.461	189.841	195.082
25454	192.58	190.045	195.115
25463	192.58	190.045	195.115
25500	192.632	190.226	195.038
25600	192.777	190.466	195.088
25653	192.79	190.46	195.12
25700	192.803	190.499	195.107
25800	192.882	190.722	195.042
25856	192.961	190.866	195.056
25900	192.961	190.866	195.056
26000	193.04	191.024	195.056
26100	193.172	191.472	194.871
26200	193.264	191.564	194.963
26255	193.277	191.629	194.924
26300	193.303	191.643	194.963
26347	193.343	191.793	194.893
26400	193.343	191.793	194.893
26413	193.343	191.793	194.893
26500	193.395	191.897	194.893
26600	193.487	192.044	194.929
26636	193.54	192.286	194.793
26700	193.619	192.475	194.762
26744	193.672	192.596	194.747
26800	193.685	192.615	194.755
26900	193.802	192.953	194.651
27000	193.908	193.337	194.479
27100	193.974	193.66	194.287
27200	194	194	194
27203	194	194	194
27203	194	194	194

[truncated: 15 more sheets: Additional file 4 2-1, Additional file 4 2-2, Additional file 4  2-3, Additioanl file 4 2-4, Additional file 4 2-5, Additonal file 4 3-1, Addtional file 4 3-2, Additional file 4 3-3, Additional file 4 3-4, Additional file 4 3-5, Additional file 4 4-1, Additional file 4 4-2, Additional file 4 4-3, Additional file 4 4-4, Additional file 4 4-5]
